# Supplementary material for: Assessing the Functional and Structural Stability of the Met80Ala Mutant of Cytochrome c in Dimethylsulfoxide
Source: Molecules. 2022 Aug 31;27(17):5630. doi: 10.3390/molecules27175630 (PMC9458088; doi:10.3390/molecules27175630)
Supplement: Supplementary file 1 [file molecules-27-05630-s001.zip]

Archive with 1 entries (1 files):
- molecules-1817181-supplementary.pdf
